# Supplementary material for: Effect of Electric Fields on the Mechanical Mechanism of Regorafenib–VEGFR2 Interaction to Enhance Inhibition of Hepatocellular Carcinoma
Source: Biomolecules. 2025 Jan 1;15(1):42. doi: 10.3390/biom15010042 (PMC11764289; doi:10.3390/biom15010042)
Supplement: Supplementary file 1 [file biomolecules-15-00042-s001.zip]

Archive with 1 entries (1 files):
- biomolecules-3323890-supplementary.pdf
